# Supplementary material for: Rumen and hindgut microbiome regulate average daily gain of preweaning Holstein heifer calves in different ways
Source: Microbiome. 2024 Jul 19;12:131. doi: 10.1186/s40168-024-01844-7 (PMC11264748; doi:10.1186/s40168-024-01844-7)
Supplement: Supplementary file 2 — Additional file 1: Table S1. Nutrient content of Starter and milk replacer (DM basis, %). Table S2. Composition of PYG medium. Table S3. Comparison of physiological parameters and rumen fermentation characteristics between LADG and HADG calves. Table S4. Summary of sequence data generated from rumen samples of 8 LADG and 8 HADG calves. Table S5. Wilcoxon rank sum test was used to compare the rumen microbial domain. Table S6. The relative abundances of the top 10 rumen bacterial phyla, genera and species between HADG and LADG calves. Table S7. The significant differences in rumen bacterial phyla, genera, and species between HADG and LADG calves. Table S8. The relative abundances of ruminal KEGG pathways between HADG and LADG calves. Table S9. Significantly different rumen metabolites between HADG and LADG calves. Table S10. ADG-associated metabolites in rumen. Table S11. Summary of sequence data generated from fecal samples of 8 LADG and 8 HADG calves. Table S12. Wilcoxon rank sum test was used to compare the fecal microbial domain. Table S13. The relative abundances of the top 10 feces bacterial phyla, genera and species between HADG and LADG calves. Table S14. The Significant differences in fecal bacterial genera and species between HADG and LADG calves. Table S15. Significantly different fecal metabolites between HADG and LADG calves. Table S16. ADG-associated metabolites in feces. Table S17. Significantly different plasma metabolites between HADG and LADG calves. Table S18. ADG-associated metabolites in plasme. Table S20. Differential metabolites due to by Acidaminococcus fermentans P41 fermentation. [file 40168_2024_1844_MOESM1_ESM.xlsx]

## Sheet: Table S1
Table S1. Nutrient content of Stater and milk replacer (DM basis,%)
Items	Stater	Milk replacer
Dry matter (air dry basis)	90.624	96.8951
Neutral Detergent Fiber	20.4426	/
Acid Detergent Fiber	9.58473	/
Crude protein	23.28	19.25
Ether extract	4.06667	15.8953
Ash	7.40564	7.4908
Calcium	0.592176	0.550008
Phosphrous	1.04212	0.580378

## Sheet: Table S2
Table S2. Composition of PYG medium
Items	g/L
Pepton	20
Glucose	5
Yeast extract	10
Sodium chloride	0.08
Cysteine hydrochloride	0.5
Calcium chloride	0.008
Magnesium sulfate	0.008
Potassium dihydrogen phosphate	0.04
dipotassium hydrogenphosphate	0.04
Sodium bicarbonate	0.4
Add 1000mL distilled water, heat to boiling to dissolve, sterilize at 121℃ under high pressure for 15 minutes, cool to 50℃, and then add solutions of hemin chloride and vitamin K1.

## Sheet: Table S3
Table S3. Comparison of physiological parameters and rumen fermentation characteristics between LADG and HADG calves.
	Group
Performance	LADG (n = 8)	HADG (n = 8)	SEM	P-value
ADFI, g/d	1360.93	1355.35	23.8755	0.912
ADG, g/d	803.581	914.96	21.1678	0.004
Birth weight, kg	39	39	1.1726	1
Rumen pH	6.74125	6.595	0.0602786	0.237
Concentration, umol/g
Total VFA	67.7531	68.5164	4.57358	0.937
Proportion, %
Acetate	68.1871	65.9308	1.22615	0.375
Propionate	19.8542	18.1106	0.747572	0.257
Butyrate	6.22914	9.48512	0.649745	0.007
Isobutyrate	1.86658	1.86884	0.136613	0.99
Valerate	1.36395	1.67366	0.162602	0.358
Isovalerate	2.49903	2.93094	0.253959	0.413
Acetate/Propionate	3.53072	3.73661	0.182252	0.593
HADG: higher ADG group; LADG: lower ADG group; SEM: standard error of the mean

## Sheet: Table S4
Table S4. Summary of sequence data generated from rumen samples of 8 LADG and 8 HADG calves.
Samples	Raw reads	Optimized reads	Contigs	N50(bp)
L_1_235	102842756	84296734	434846	1018
L_0_293	86301324	66236394	97976	815
L_1_288	84226926	77400514	100313	1238
L_1_265	89434200	68786942	444809	1469
L_1_262	93531110	80541710	422625	1775
L_0_224	85301594	67891614	293910	1700
L_1_294	90319546	54372886	277757	966
L_0_305	91764246	67174102	193574	750
L_2_266	97636488	80385392	486586	2001
L_2_282	87305022	75588502	346199	2519
L_2_247	89421126	82497148	340493	2577
L_2_239	87871662	79308028	304691	2288
L_2_260	105250452	96457596	417978	1879
L_2_297	100570980	93854508	357613	3218
L_2_296	106607298	93777932	373554	2117
L_2_252	90874990	82453608	479119	1743
Total	1489259720	1251023610	5372043	28073
Mean	9.30787e+07	7.8189e+07	335753	1754.56
SEM	1.81395e+06	2.84389e+06	30250.8	174.436
HADG: higher ADG group; LADG: lower ADG group; SEM: standard error of the mean

## Sheet: Table S5
Table S5. Wilcoxon rank sum test was used to compare the rumen microbial domain.
Name	HADG-Mean(%)	HADG-Sd(%)	LADG-Mean(%)	LADG-Sd(%)	adjusted P value
d__Bacteria	96.75	1.515	88.07	11.41	0.01938
d__Viruses	1.162	0.1949	7.963	10.42	0.06761
d__Archaea	2.028	1.376	3.283	2.047	0.1953
d__unclassified	0.0239	0.007703	0.6663	1.357	0.8748
d__Eukaryota	0.0391	0.007386	0.02254	0.01394	0.05987
HADG: higher ADG group; LADG: lower ADG group

## Sheet: Table S6
Table S6. The relative abundances of the top 10 rumen bacterial phyla, genera and species between HADG and LADG calves
Name	HADG-Mean(%)	HADG-Sd(%)	LADG-Mean(%)	LADG-Sd(%)
Top 10 bacterial phyla
p__Firmicutes	37.79	8.972	42.88	10.86
p__Bacteroidetes	41.48	11.52	34.99	14.34
p__Spirochaetes	6.414	8.37	9.011	8.704
p__Actinobacteria	6.909	6.96	2.969	2.07
p__Proteobacteria	3.773	2.486	3.298	1.837
p__Candidatus_Saccharibacteria	0.07941	0.05636	3.261	7.893
p__unclassified_d__Bacteria	0.9061	0.2733	1.103	0.689
p__Synergistetes	0.7502	0.6364	0.2083	0.09316
p__Elusimicrobia	0.3594	0.4752	0.4751	0.7899
p__Kiritimatiellaeota	0.305	0.4262	0.4461	0.5376
Top 10 bacterial genera
g__Prevotella	15.91	6.027	15.16	9.861
g__unclassified_c__Clostridia	10.53	4.8	9.822	3.577
g__unclassified_o__Bacteroidales	12.97	9.988	7.147	2.439
g__unclassified_f__Lachnospiraceae	7.665	2.498	6.181	2.702
g__Treponema	5.306	7.439	8.006	8.397
g__unclassified_f__Bacteroidaceae	3.643	1.42	5.978	6.847
g__unclassified_f__Oscillospiraceae	4.795	1.721	4.667	1.472
g__unclassified_o__Eubacteriales	2.03	0.6559	3.212	1.999
g__unclassified_c__Bacilli	1.466	1.052	3.233	2.757
g__Ruminococcus	1.563	0.6983	2.745	2.696
Top 10 bacterial species
s__Prevotella_sp.	13.3	5.307	12.01	9.228
s__Clostridia_bacterium	10.53	4.8	9.822	3.577
s__Bacteroidales_bacterium	12.8	9.952	7.073	2.398
s__Lachnospiraceae_bacterium	7.522	2.443	6.062	2.638
s__Bacteroidaceae_bacterium	3.608	1.424	5.957	6.857
s__Oscillospiraceae_bacterium	4.72	1.684	4.571	1.412
s__Treponema_bryantii	2.52	5.041	2.937	4.578
s__Treponema_sp.	1.833	2.355	3.43	3.093
s__Bacilli_bacterium	1.466	1.052	3.233	2.757
s__Clostridiales_bacterium	1.705	0.7093	2.978	2.034
Only the data mentioned in the article are presented. HADG: higher ADG group; LADG: lower ADG group

## Sheet: Table S7
Table S7. The significant differences in rumen bacterial phyla, genera, and species between HADG and LADG calves
Name	HADG-Mean(%)	HADG-Sd(%)	LADG-Mean(%)	LADG-Sd(%)	LDA value	P value
Different bacterial phyla
p__Candidatus_Saccharibacteria	0.07941	0.05636	3.261	1.837	4.19454	0.0117187
p__Synergistetes	0.7502	0.6364	0.2083	0.09316	3.47168	0.0274232
Different bacterial genera
g__Tetrasphaera	0.01447	0.009874	0.007574	0.01645	2.54694	0.0274232
g__Janibacter	0.0167	0.02012	0.005007	0.008253	2.36537	0.0459994
g__Nonomuraea	0.01731	0.01728	0.005289	0.007984	2.42177	0.0356919
g__Bilophila	0.01934	0.01509	0.006279	0.007145	2.66531	0.0356919
g__Anaerovibrio	0.02251	0.04465	0.002307	0.002272	2.52489	0.0459994
g__Lawsonibacter	0.02518	0.01779	0.006264	0.007289	2.50671	0.0356919
g__Brachybacterium	0.02727	0.02848	0.006669	0.01025	2.25574	0.0356919
g__Enterocloster	0.03198	0.007328	0.01722	0.01298	2.70782	0.0356919
g__Actinomadura	0.03303	0.03233	0.01398	0.02545	2.34049	0.0459994
g__Acidaminococcus	0.03619	0.05809	0.008632	0.01445	2.42529	0.0356919
g__Pseudoflavonifractor	0.03822	0.0192	0.01565	0.008935	2.74983	0.0032759
g__Actinomyces	0.03878	0.04535	0.01712	0.03638	2.32312	0.0459994
g__Succiniclasticum	0.03908	0.04836	0.02412	0.0566	2.52348	0.0356919
g__Evtepia	0.04027	0.02878	0.009376	0.007192	2.5193	0.0032759
g__unclassified_o__Thermoanaerobacterales	0.05318	0.02377	0.02267	0.02527	2.53354	0.0356919
g__unclassified_c__Acidimicrobiia	0.05525	0.06492	0.009658	0.0125	2.49392	0.00632295
g__Streptococcus	0.08902	0.08774	0.02118	0.02173	2.60425	0.0157143
g__Odoribacter	0.09485	0.07748	0.03058	0.03387	2.52892	0.0459994
g__Intestinimonas	0.1046	0.04412	0.09465	0.1456	2.44745	0.0459994
g__unclassified_f__Micromonosporaceae	0.1404	0.1753	0.04136	0.06544	2.67944	0.0356919
g__Dietzia	0.1642	0.1271	0.03415	0.04222	2.79425	0.00632295
g__Ottowia	0.1927	0.3158	0.04675	0.1084	2.89554	0.0356919
g__Desulfovibrio	0.4117	0.2595	0.1579	0.1698	3.16009	0.0208626
g__Pseudobutyrivibrio	0.302	0.4799	0.4533	0.4719	3.18191	0.0459994
g__Pyramidobacter	0.5164	0.3853	0.09059	0.08166	3.34763	0.0032759
g__unclassified_f__Erysipelotrichaceae	0.2656	0.1917	0.5384	0.2776	3.19142	0.0459994
g__Corynebacterium	0.5407	0.6105	0.06411	0.08653	3.40512	0.0117187
g__Bacteroides	1.51	0.7241	0.7054	0.7372	3.58097	0.00632295
g__unclassified_p__Candidatus_Saccharibacteria	0.07939	0.05638	3.186	7.917	4.18274	0.0117187
Different bacterial species
s__Pseudoflavonifractor_sp._Marseille-P3106	0.01744	0.02244	0.003828	0.002716	2.20719	0.0459994
s__Bacteroides_zoogleoformans	0.01555	0.01105	0.006201	0.009579	2.19185	0.0274232
s__Tetrasphaera_sp.	0.01447	0.009874	0.007574	0.01645	2.16056	0.0274232
s__unclassified_g__Faecalibacterium	0.01798	0.02673	0.004611	0.004387	2.25484	0.0157143
s__Nonomuraea_sp._C10	0.01731	0.01728	0.005289	0.007984	2.23818	0.0356919
s__Prevotella_sp._P4-51	0.01874	0.01683	0.00557	0.005959	2.27272	0.0459994
s__Candidatus_Evtepia_faecigallinarum	0.01976	0.01463	0.004623	0.003569	2.2957	0.0032759
s__Anaerovibrio_slackiae	0.02251	0.04465	0.002307	0.002272	2.35237	0.0459994
s__Evtepia_gabavorous	0.02051	0.01431	0.004752	0.003637	2.31204	0.0032759
s__Bilophila_wadsworthia	0.01934	0.01509	0.006279	0.007145	2.28648	0.0356919
s__Thermobifida_cellulosilytica	0.02202	0.02797	0.005208	0.007424	2.34287	0.0459994
s__butyrate-producing_bacterium_SM4/1	0.01798	0.005645	0.01142	0.01391	2.2549	0.0356919
s__Clostridium_paraputrificum	0.02291	0.01841	0.007223	0.006588	2.36005	0.0459994
s__Streptococcus_ferus	0.02188	0.0175	0.009131	0.02032	2.33996	0.0458395
s__Lawsonibacter_sp._NSJ-51	0.02518	0.01779	0.006264	0.007289	2.4011	0.0356919
s__Pseudoflavonifractor_capillosus	0.02078	0.005678	0.01182	0.007877	2.31756	0.0356919
s__Brachybacterium_massiliense	0.02727	0.02848	0.006669	0.01025	2.43574	0.0356919
s__unclassified_g__Phocaeicola	0.02084	0.0219	0.01528	0.0343	2.31881	0.0356919
s__Desulfovibrio_porci	0.03296	0.03827	0.005402	0.006523	2.51798	0.0459994
s__Intestinimonas_gabonensis	0.0265	0.008475	0.01255	0.01208	2.42326	0.0274232
s__bacterium_P3	0.02929	0.01149	0.01345	0.007852	2.46674	0.0117187
s__Parabacteroides_merdae	0.03116	0.01742	0.01353	0.01784	2.49356	0.0274232
s__Acidaminococcus_fermentans	0.03619	0.05809	0.008632	0.01445	2.55862	0.0356919
s__bacterium_F083	0.03137	0.01406	0.01357	0.00579	2.49652	0.0032759
s__Actinomadura_viridis	0.03303	0.03233	0.01398	0.02545	2.51893	0.0459994
s__Enterocloster_clostridioformis	0.03198	0.007328	0.01722	0.01298	2.50484	0.0356919
s__Pyramidobacter_piscolens	0.04349	0.03802	0.008147	0.006253	2.63836	0.00113133
s__Intestinimonas_massiliensis	0.04348	0.03178	0.009749	0.005261	2.63829	0.0117187
s__Prevotella_sp._Rep29	0.03989	0.03078	0.01345	0.008456	2.60089	0.0117187
s__Actinomyces_ruminicola	0.03878	0.04535	0.01712	0.03638	2.58857	0.0459994
s__Succiniclasticum_ruminis	0.03908	0.04836	0.02412	0.0566	2.59197	0.0356919
s__Acidimicrobiia_bacterium	0.05525	0.06492	0.009658	0.0125	2.74234	0.00632295
s__Corynebacterium_lactis	0.06783	0.1819	0.001346	0.003518	2.83142	0.0274232
s__unclassified_g__Pyramidobacter	0.06466	0.06191	0.005949	0.007581	2.81063	0.0032759
s__Prevotella_pectinovora	0.05232	0.02556	0.0201	0.01001	2.7187	0.0117187
s__Thermoanaerobacterales_bacterium	0.05318	0.02377	0.02267	0.02527	2.72572	0.0356919
s__Pyramidobacter_sp._CG50-2	0.07014	0.05566	0.008552	0.006946	2.84595	0.00457444
s__bacterium_F082	0.06551	0.05898	0.0143	0.008568	2.81631	0.00162919
s__Parabacteroides_distasonis	0.0643	0.05961	0.02428	0.02617	2.80819	0.0208626
s__bacterium_P201	0.06393	0.02745	0.02821	0.01142	2.80574	0.00113133
s__Candidatus_Dietzia_merdigallinarum	0.07663	0.05998	0.01563	0.01915	2.88439	0.00457444
s__Pyramidobacter_porci	0.07092	0.05253	0.02257	0.04473	2.85074	0.00865154
s__Corynebacterium_pollutisoli	0.07372	0.07216	0.02086	0.03187	2.86757	0.0356919
s__Dietzia_aerolata	0.08754	0.06717	0.01852	0.02309	2.9422	0.00632295
s__Odoribacter_splanchnicus	0.07767	0.06225	0.02901	0.03369	2.89023	0.0459994
s__Corynebacterium_sp.	0.09572	0.1271	0.01381	0.01696	2.98101	0.0356919
s__unclassified_g__Corynebacterium	0.1143	0.222	0.001733	0.002434	3.05819	0.00865154
s__[Clostridium]_scindens	0.109	0.114	0.03198	0.04385	3.03739	0.0459994
s__Corynebacterium_xerosis	0.1499	0.1423	0.02586	0.034	3.17588	0.00632295
s__Micromonosporaceae_bacterium	0.1404	0.1753	0.04136	0.06544	3.14741	0.0356919
s__Desulfovibrio_piger	0.2081	0.1654	0.02388	0.02368	3.31821	0.00232209
s__Pyramidobacter_sp._C12-8	0.2152	0.2222	0.01831	0.01966	3.33293	0.0032759
s__unclassified_o__Bacteroidales	0.164	0.08417	0.07347	0.07076	3.21485	0.0356919
s__Ottowia_sp.	0.1927	0.3158	0.04675	0.1084	3.28488	0.0356919
s__Bacteroides_heparinolyticus	0.6457	0.5482	0.2752	0.5273	3.81006	0.0356919
s__Sutterella_wadsworthensis	0.008367	0.01424	0.06434	0.181	2.8085	0.0117187
s__Pseudobutyrivibrio_sp.	0.1546	0.2264	0.276	0.2394	3.44088	0.0459994
s__Alistipes_sp.	0.0736	0.03113	0.4644	0.631	3.66686	0.0459994
s__Erysipelotrichaceae_bacterium	0.2656	0.1917	0.5384	0.2776	3.73109	0.0459994
s__Candidatus_Saccharibacteria_bacterium	0.07939	0.05638	3.186	7.917	4.50321	0.0117187
HADG: higher ADG group; LADG: lower ADG group

## Sheet: Table S8
Table S8. The relative abundances of ruminal KEGG pathways between HADG and LADG calves
Name	HADG-Mean(%)	HADG-Sd(%)	LADG-Mean(%)	LADG-Sd(%)
KEGG level-1 pathways
Metabolism	51	1.651	44.93	5.453
KEGG level-2 pathways
Global and overview maps	27.69	0.5634	25.87	1.685
KEGG level-3 pathways
Metabolic pathways	18.19	0.2798	17.22	1.931
Biosynthesis of secondary metabolites	8.041	0.1202	6.502	1.663
Microbial metabolism in diverse environments	4.128	0.2236	3.368	0.943
Biosynthesis of amino acids	3.593	0.1165	3.02	0.7183
Biosynthesis of cofactors	3.378	0.2222	2.923	0.623
Carbon metabolism	2.471	0.1004	1.826	0.6999
2-Oxocarboxylic acid metabolism	0.6863	0.02895	0.4825	0.2011
Fatty acid metabolism	0.4796	0.04882	0.3664	0.1385
Degradation of aromatic compounds	0.101	0.01242	0.07147	0.03457
Carbohydrate metabolism	8.821	0.4585	6.717	1.852
Amino sugar and nucleotide sugar metabolism	1.356	0.03808	1.18	0.3251
Glycolysis / Gluconeogenesis	1.071	0.06717	0.9059	0.2631
Starch and sucrose metabolism	1.083	0.0667	0.8281	0.2729
Pyruvate metabolism	0.9645	0.0469	0.7338	0.2458
Galactose metabolism	0.7422	0.07907	0.725	0.1194
Pentose phosphate pathway	0.7183	0.06952	0.5982	0.2379
Fructose and mannose metabolism	0.6764	0.06692	0.477	0.2055
Glyoxylate and dicarboxylate metabolism	0.6674	0.0314	0.4819	0.1696
Butanoate metabolism	0.5886	0.03098	0.4004	0.1626
Citrate cycle (TCA cycle)	0.5637	0.03873	0.3986	0.1536
Amino acid metabolism	7.156	0.232	6.984	1.384
Cysteine and methionine metabolism	1.034	0.0594	1.903	1.711
Alanine, aspartate and glutamate metabolism	0.9	0.02603	0.6615	0.2252
Glycine, serine and threonine metabolism	0.7843	0.0345	0.5674	0.2082
Phenylalanine, tyrosine and tryptophan biosynthesis	0.6649	0.03238	0.5174	0.1829
Lysine biosynthesis	0.536	0.01559	0.4272	0.1477
Arginine biosynthesis	0.4866	0.01335	0.3513	0.1264
Histidine metabolism	0.3866	0.01677	0.355	0.149
Arginine and proline metabolism	0.3501	0.02585	0.2546	0.08159
Valine, leucine and isoleucine biosynthesis	0.3169	0.03133	0.2145	0.09843
Phenylalanine metabolism	0.229	0.0148	0.1788	0.07596
Metabolism of cofactors and vitamins	5.642	0.3124	5.33	0.5287
Energy metabolism	4.701	0.1303	3.852	1.099
Carbon fixation pathways in prokaryotes	0.8402	0.03257	0.6151	0.2069
Methane metabolism	0.7752	0.08224	0.6173	0.2873
Oxidative phosphorylation	0.746	0.04346	0.5479	0.1989
Carbon fixation in photosynthetic organisms	0.5296	0.04401	0.4105	0.1752
Sulfur metabolism	0.3204	0.0209	0.4683	0.2909
Nitrogen metabolism	0.33	0.01424	0.2275	0.08594
Nucleotide metabolism	3.976	0.09613	4.879	1.856
Glycan biosynthesis and metabolism	3.472	0.2502	3.227	0.6549
Lipid metabolism	2.196	0.1621	1.941	0.4586
Biosynthesis of other secondary metabolites	1.868	0.07307	1.525	0.5082
Metabolism of other amino acids	1.456	0.09802	1.406	0.8005
Metabolism of terpenoids and polyketides	1.366	0.04869	1.085	0.4076
Xenobiotics biodegradation and metabolism	1.16	0.03536	1.747	1.715
Genetic Information Processing	17.73	0.2415	25.36	9.957
Environmental Information Processing	13.21	1.099	10.34	4.586
Cellular Processes	8.966	0.8165	9.256	3.118
Human Diseases	5.903	0.2009	7.406	4.416
Organismal Systems	3.194	0.1276	2.708	0.6684
Only the data mentioned in the article are presented. HADG: higher ADG group; LADG: lower ADG group

## Sheet: Table S9
Table S9. Significantly different rumen metabolites between HADG and LADG calves.
Metabolite	HMDB Subclass	KEGG Compound ID	Formula	VIP	FC (HADG/LADG)	P value
2'-Deoxymugineic acid	Organic acids and derivatives	C15485	C12H20N2O7	3.0048	0.1928	0.02045
(-)-2-Difluoromethylornithine	Organic acids and derivatives	C07997	C6H12F2N2O2	3.8475	0.3111	0.02411
Didesmethylsibutramine	Benzenoids	C07247	C15H22ClN	2.5151	0.366	0.04289
Temazepam	Organoheterocyclic compounds	C07125	C16H13ClN2O2	2.9048	0.4808	0.01902
(S)-Abscisic acid	Lipids and lipid-like molecules	C06082	C15H20O4	3.5559	0.4932	0.03187
Candicine	Benzenoids	C10575	C11H18NO+	3.4406	0.6058	0.01721
Estriol	Lipids and lipid-like molecules	C05141	C18H24O3	2.5723	0.628	0.02526
Ritodrine	Benzenoids	C07239	C17H21NO3	3.4502	0.6692	0.006314
Obtusifolin	Benzenoids	C17039	C16H12O5	3.7433	0.6758	0.04092
7,8-Dihydroneopterin	Organoheterocyclic compounds	C04874	C9H13N5O4	2.9352	0.6884	0.03596
Ovalicin	Organic oxygen compounds	C09674	C16H24O5	2.5785	0.7035	0.02469
15-Deoxyprostaglandin J2	Lipids and lipid-like molecules	C14717	C20H30O3	2.399	0.7169	0.01662
Lycopsamine	Alkaloids and derivatives	C10347	C15H25NO5	2.0373	0.7746	0.04043
N-Acetyl-L-methionine	Organic acids and derivatives	C02712	C7H13NO3S	2.4685	0.7746	0.04382
Cortisol	Lipids and lipid-like molecules	C00735	C21H30O5	2.4611	0.7866	0.001369
Plastoquinone	Lipids and lipid-like molecules	C16694	C13H16O2	2.7752	0.7998	0.001012
DG(15:0/18:0/0:0)	Lipids and lipid-like molecules	C00165	C36H70O5	2.4732	0.818	0.0234
LysoPC(18:1(11Z)/0:0)	Lipids and lipid-like molecules	C04230	C26H52NO7P	2.6148	0.8196	0.02604
Pregnanediol 3-O-glucuronide	Lipids and lipid-like molecules	C03033	C27H44O8	2.6876	0.8238	0.04776
Bufuralol	Organoheterocyclic compounds	C13769	C16H23NO2	2.4802	0.8251	0.0406
Microcystin-LR	Organic acids and derivatives	C05371	C49H74N10O12	2.6561	0.8298	0.01459
Nifedipine	Organoheterocyclic compounds	C07266	C17H18N2O6	1.9858	0.8344	0.04289
(5Z)-(15S)-11alpha-Hydroxy-9,15-dioxoprostanoate	Lipids and lipid-like molecules	C04671	C20H32O5	1.618	0.839	0.0334
Beta-D-3-Ribofuranosyluric acid	Organoheterocyclic compounds	C05513	C10H12N4O7	2.0696	0.8419	0.005226
Prostaglandin F3a	Lipids and lipid-like molecules	C06476	C20H32O5	1.8566	0.8554	0.04823
Agar	Organic oxygen compounds	C08815	C14H24O9	2.0587	0.8582	0.0161
BUPROFEZIN	Organoheterocyclic compounds	C10912	C16H23N3OS	1.9274	0.8584	0.01368
Nicoboxil	Organoheterocyclic compounds	C13138	C12H17NO3	2.4979	0.861	0.008463
Imidazoleacetic acid ribotide	Nucleosides, nucleotides, and analogues	C04437	C10H15N2O9P	1.7649	0.8626	0.03763
3beta,7alpha-Dihydroxy-5-cholestenoate	Lipids and lipid-like molecules	C17335	C27H44O4	2.1286	0.8627	0.01459
4-Hydroxyphenylacetylglutamic acid	Organic acids and derivatives	C05595	C13H15NO6	1.9474	0.8657	0.008139
6-Acetylmorphine	Alkaloids and derivatives	C11781	C19H21NO4	2.3411	0.8681	0.003104
5-hydroxycalamenene	Lipids and lipid-like molecules	C09938	C15H22O	1.9363	0.8699	0.03562
(R)-mandelic Acid	Benzenoids	C01983	C8H8O3	1.9466	0.8703	0.03716
Combretastatin A4	Phenylpropanoids and polyketides	C20268	C18H20O5	1.8126	0.8795	0.02488
Geldanamycin	Phenylpropanoids and polyketides	C11222	C29H40N2O9	2.1686	0.8878	0.01271
Liquiritigenin	Phenylpropanoids and polyketides	C09762	C15H12O4	1.8747	0.8879	0.04023
Succinic acid semialdehyde	Lipids and lipid-like molecules	C00232	C4H6O3	1.8476	0.8912	0.0109
2,8-Quinolinediol	Organoheterocyclic compounds	C06342	C9H7NO2	1.8481	0.8968	0.02913
8,9-Epoxyeicosatrienoic acid	Lipids and lipid-like molecules	C14769	C20H32O3	1.6524	0.8976	0.02077
Policapram	Not Available	C19492	C6H13NO	1.8458	0.902	0.03308
LysoPA(P-16:0/0:0)	Lipids and lipid-like molecules	C15646	C19H39O6P	2.1592	0.9025	0.003759
4-Hydroxyindole	Not Available	C02040	C8H7NO	1.5797	0.9041	0.03155
Lipoxin A4	Lipids and lipid-like molecules	C06314	C20H32O5	1.6662	0.9052	0.0399
1-Methyluric acid	Organoheterocyclic compounds	C16359	C6H6N4O3	1.5579	0.9074	0.01209
(11beta,16beta)-9-Chloro-11-hydroxy-16-methyl-17,21-bis(1-oxopropoxy)pregna-1,4-diene-3,20-dione	Lipids and lipid-like molecules	C07813	C28H37ClO7	2.1711	0.9079	0.0306
5-Thymidylic acid	Nucleosides, nucleotides, and analogues	C00364	C10H15N2O8P	1.8755	0.9094	0.01356
Cucurbitacin E	Lipids and lipid-like molecules	C08797	C32H44O8	1.9059	0.9148	0.01226
4,6-Dihydroxy-2-quinolinecarboxylic acid	Organoheterocyclic compounds	C08480	C10H7NO4	1.6086	0.9214	0.04111
Cucurbitacin I	Lipids and lipid-like molecules	C08800	C30H42O7	1.5713	0.9238	0.03146
LysoPA(16:0/0:0)	Lipids and lipid-like molecules	C04036	C19H39O7P	1.9363	0.9252	0.005621
1,5-Naphthalenediamine	Benzenoids	C19463	C10H10N2	1.4494	0.9289	0.02462
4-(2-Aminophenyl)-2,4-dioxobutanoic acid	Organic oxygen compounds	C01252	C10H9NO4	1.6251	0.9292	0.03876
Acetyllycopsamine	Alkaloids and derivatives	C16751	C17H27NO6	1.3556	0.9297	0.0482
Dehydrovomifoliol	Lipids and lipid-like molecules	C02533	C13H18O3	1.6581	0.9375	0.03615
N-Acetyltyrosine	Organic acids and derivatives	C01657	C11H13NO4	1.3531	0.938	0.02862
D-Phenyllactic acid	Phenylpropanoids and polyketides	C05607	C9H10O3	1.7359	0.9389	0.02645
Sphingosine 1-phosphate	Lipids and lipid-like molecules	C06124	C18H38NO5P	1.4863	0.951	0.03213
5'-Deoxy-5-fluorouridine	Nucleosides, nucleotides, and analogues	C12739	C9H11FN2O5	1.0214	0.9517	0.03696
Methyl jasmonate	Lipids and lipid-like molecules	C11512	C13H20O3	1.4226	0.953	0.04243
PC(18:1(9Z)/16:0)	Lipids and lipid-like molecules	C00157	C42H82NO8P	1.4424	0.9542	0.03034
7-Epijasmonic acid	Lipids and lipid-like molecules	C16317	C12H18O3	1.3107	0.9558	0.01926
Curcumenol	Lipids and lipid-like molecules	C16942	C15H22O2	1.0351	0.9703	0.02658
D-Fructose	Organic oxygen compounds	C02336	C6H12O6	1.0296	0.9718	0.003093
10-Hydroxydecanoic Acid	Organic acids and derivatives	C02774	C10H20O3	1.033	1.035	0.02259
Furanodienone	Lipids and lipid-like molecules	C16960	C15H18O2	1.1894	1.0359	0.03602
Frangulanine	Organic acids and derivatives	C10003	C28H44N4O4	1.3444	1.0484	0.03403
Sphingosine	Organic nitrogen compounds	C00319	C18H37NO2	1.6092	1.0495	0.007048
L-Threo-3-Phenylserine	Organic acids and derivatives	C03290	C9H11NO3	1.397	1.0522	0.0181
Nalpha-Acetyl-L-Lysine	Organic acids and derivatives	C12989	C8H16N2O3	1.5675	1.0674	0.009202
Ethylenediamine-N,N'-diacetic acid	Organic acids and derivatives	C21397	C6H12N2O4	1.4899	1.0678	0.03463
LysoPC(20:5(5Z,8Z,11Z,14Z,17Z)/0:0)	Lipids and lipid-like molecules	C04230	C28H48NO7P	1.5233	1.0679	0.04593
Fasoracetam	Organic acids and derivatives	C13311	C10H16N2O2	1.4766	1.0725	0.02549
Farnesylcysteine	Lipids and lipid-like molecules	C19691	C18H31NO2S	1.3924	1.0727	0.02781
4-Nitrophenol	Benzenoids	C00870	C6H5NO3	1.5364	1.0729	0.01722
3',5'-Cyclic GMP	Nucleosides, nucleotides, and analogues	C00942	C10H12N5O7P	1.4929	1.0914	0.04287
(-)-maackiain-3-O-glucoside	Phenylpropanoids and polyketides	C10538	C22H22O10	1.7435	1.0961	0.03001
Nitrosobenzene	Benzenoids	C06876	C6H5NO	1.7109	1.0979	0.04024
3-dehydroshikimate	Organic oxygen compounds	C02637	C7H7O5-	1.7917	1.1005	0.02928
3a,6a,7b-Trihydroxy-5b-cholanoic acid	Lipids and lipid-like molecules	C17727	C24H40O5	1.6944	1.1022	0.0496
Virginiamycin	Organic acids and derivatives	C11269	C43H49N7O10	2.2867	1.4519	0.02252
Dihydro-O-methylsterigmatocystin	Organoheterocyclic compounds	C03944	C19H16O6	3.503	1.4919	0.01012
Cimifugin	Organoheterocyclic compounds	C09000	C16H18O6	3.5529	1.847	0.0105
5-(5-(2,6-Dichloro-4-(4,5-Dihydro-2-Oxazoly)phenoxy)pentyl)-3-Methyl Isoxazole	Benzenoids	C06493	C18H20Cl2N2O3	3.0993	5.35	0.0245
Hyaluronan biosynthesis, precursor 1	Organic oxygen compounds	C04794	C14H21NO11	3.7036	20.6257	0.004726
VIP: Variable Importance in Projection; FC: Fold Change; HADG: higher ADG group; LADG: lower ADG group

## Sheet: Table S10
Table S10. ADG-associated metabolites in rumen
Metabolite	Correlation coefficient (Spearman’s R)	P value	ADG - associated metabolites
	ADG	ADG
Hyaluronan biosynthesis, precursor 1	0.7732	0.00044	YES
Cucurbitacin E	-0.6966	0.00271	YES
D-Fructose	-0.6892	0.00314	YES
LysoPA(P-16:0/0:0)	-0.651	0.00631	YES
6-Acetylmorphine	-0.6451	0.00697	YES
LysoPA(16:0/0:0)	-0.6348	0.00825	YES
Plastoquinone	-0.6289	0.00907	YES
3beta,7alpha-Dihydroxy-5-cholestenoate	-0.6171	0.01088	YES
Frangulanine	0.5817	0.01808	YES
Candicine	-0.5803	0.01845	YES
Geldanamycin	-0.5685	0.02158	YES
(11beta,16beta)-9-Chloro-11-hydroxy-16-methyl-17,21-bis(1-oxopropoxy)pregna-1,4-diene-3,20-dione	-0.5655	0.02242	YES
LysoPC(20:5(5Z,8Z,11Z,14Z,17Z)/0:0)	0.5567	0.0251	YES
8,9-Epoxyeicosatrienoic acid	-0.5567	0.0251	YES
Estriol	-0.5552	0.02557	YES
Nicoboxil	-0.5479	0.02802	YES
1,5-Naphthalenediamine	-0.5434	0.02958	YES
1-Methyluric acid	-0.5405	0.03065	YES
BUPROFEZIN	-0.5331	0.03346	YES
Sphingosine 1-phosphate	-0.5287	0.03524	YES
Cortisol	-0.5199	0.039	YES
Beta-D-3-Ribofuranosyluric acid	-0.5022	0.04744	YES
7-Epijasmonic acid	-0.5007	0.0482	YES
Cucurbitacin I	-0.4948	0.05133	NO
Microcystin-LR	-0.4904	0.05377	NO
4-Nitrophenol	0.4845	0.05716	NO
Dihydro-O-methylsterigmatocystin	0.4801	0.05981	NO
Bufuralol	-0.4728	0.06442	NO
N-Acetyl-L-methionine	-0.4698	0.06633	NO
2,8-Quinolinediol	-0.4683	0.0673	NO
5-(5-(2,6-Dichloro-4-(4,5-Dihydro-2-Oxazoly)phenoxy)pentyl)-3-Methyl Isoxazole	0.4669	0.06828	NO
Ritodrine	-0.4654	0.06928	NO
Curcumenol	-0.4566	0.07546	NO
4-Hydroxyphenylacetylglutamic acid	-0.4566	0.07546	NO
Fasoracetam	0.4507	0.0798	NO
Cimifugin	0.4507	0.0798	NO
4-(2-Aminophenyl)-2,4-dioxobutanoic acid	-0.4477	0.08203	NO
4-Hydroxyindole	-0.4433	0.08547	NO
Succinic acid semialdehyde	-0.4418	0.08663	NO
5-hydroxycalamenene	-0.4404	0.08781	NO
Sphingosine	0.43	0.09639	NO
Lipoxin A4	-0.4271	0.09895	NO
15-Deoxyprostaglandin J2	-0.4256	0.10024	NO
Virginiamycin	0.4256	0.10024	NO
Agar	-0.4153	0.10965	NO
Methyl jasmonate	-0.4138	0.11105	NO
Nalpha-Acetyl-L-Lysine	0.4065	0.1182	NO
10-Hydroxydecanoic Acid	0.3962	0.12874	NO
D-Phenyllactic acid	-0.3962	0.12874	NO
L-Threo-3-Phenylserine	0.3594	0.17163	NO
4,6-Dihydroxy-2-quinolinecarboxylic acid	-0.3564	0.17542	NO
(5Z)-(15S)-11alpha-Hydroxy-9,15-dioxoprostanoate	-0.3564	0.17542	NO
N-Acetyltyrosine	-0.3446	0.19116	NO
Ovalicin	-0.3432	0.19319	NO
(-)-2-Difluoromethylornithine	-0.3432	0.19319	NO
Jasmonic acid methyl ester	-0.3299	0.21209	NO
Acetyllycopsamine	-0.327	0.21644	NO
Nitrosobenzene	0.3255	0.21864	NO
Nifedipine	-0.3255	0.21864	NO
3-dehydroshikimate	0.3211	0.22532	NO
Furanodienone	0.3196	0.22758	NO
(S)-Abscisic acid	-0.3093	0.24377	NO
Didesmethylsibutramine	-0.3034	0.25333	NO
PC(15:0/18:2(9Z,12Z))	0.3004	0.2582	NO
Ethylenediamine-N,N'-diacetic acid	0.2975	0.26313	NO
(-)-maackiain-3-O-glucoside	0.2916	0.27315	NO
Prostaglandin F3a	-0.2872	0.28081	NO
Policapram	-0.2857	0.2834	NO
Temazepam	-0.2857	0.2834	NO
5-Thymidylic acid	-0.271	0.31002	NO
Imidazoleacetic acid ribotide	-0.2592	0.33233	NO
Pregnanediol 3-O-glucuronide	-0.2577	0.33519	NO
Lycopsamine	-0.246	0.35851	NO
Dehydrovomifoliol	-0.2342	0.38271	NO
DG(15:0/18:0/0:0)	-0.2253	0.40142	NO
3',5'-Cyclic GMP	0.2194	0.41417	NO
5'-Deoxy-5-fluorouridine	-0.2165	0.42062	NO
3a,6a,7b-Trihydroxy-5b-cholanoic acid	0.2135	0.42712	NO
Obtusifolin	-0.2077	0.44028	NO
7,8-Dihydroneopterin	-0.2032	0.45028	NO
(R)-mandelic Acid	-0.2018	0.45364	NO
Combretastatin A4	-0.1973	0.46379	NO
Farnesylcysteine	0.1929	0.47406	NO
Liquiritigenin	-0.1738	0.51978	NO
2'-Deoxymugineic acid	-0.1708	0.52699	NO

[truncated: 9 more sheets: Table S11, Table S12, Table S13, Table S14, Table S15, Table S16, Table S17, Table S18, Table S20]
